# Supplementary material for: Maternal Exposure to Ambient Ozone and Fetal Critical Congenital Heart Disease in China: A Large Multicenter Retrospective Cohort Study
Source: Toxics. 2025 May 31;13(6):463. doi: 10.3390/toxics13060463 (PMC12197276; doi:10.3390/toxics13060463)
Supplement: Supplementary file 1 [file toxics-13-00463-s001.zip]

Archive with 1 entries (1 files):
- toxics-3627424-supplementary.pdf
